# Supplementary material for: Diastereoselective Reformatsky Reaction Mediated by Dichlorocyclopentadienyltitanium(III)
Source: Molecules. 2025 Sep 26;30(19):3893. doi: 10.3390/molecules30193893 (PMC12525768; doi:10.3390/molecules30193893)
Supplement: Supplementary file 1 [file molecules-30-03893-s001.zip]

Archive with 1 entries (1 files):
- molecules-3869609-supplementary.pdf
